# Supplementary material for: Characterization of Caulimovirid-like Sequences from Upland Cotton (Gossypium hirsutum L.) Exhibiting Terminal Abortion in Georgia, USA
Source: Viruses. 2024 Jul 11;16(7):1111. doi: 10.3390/v16071111 (PMC11281623; doi:10.3390/v16071111)
Supplement: Supplementary file 1 [file viruses-16-01111-s001.zip]

Archive with 1 entries (1 files):
- viruses-3094186-supplementary.pdf
